# Supplementary material for: Comparative Bioremediation of Tetradecane, Cyclohexanone and Cyclohexane by Filamentous Fungi from Polluted Habitats in Kazakhstan
Source: J Fungi (Basel). 2024 Jun 19;10(6):436. doi: 10.3390/jof10060436 (PMC11204954; doi:10.3390/jof10060436)
Supplement: Supplementary file 1 [file jof-10-00436-s001.zip]

Archive with 1 entries (1 files):
- jof-3023767-supplementary.pdf
